# Supplementary material for: K-Ras Binds Calmodulin-Related Centrin1 with Potential Implications for K-Ras Driven Cancer Cell Stemness
Source: Cancers (Basel). 2023 Jun 7;15(12):3087. doi: 10.3390/cancers15123087 (PMC10296094; doi:10.3390/cancers15123087)
Supplement: Supplementary file 1 [file cancers-15-03087-s001.zip]

Archive with 1 entries (1 files):
- cancers-2407877-supplementary.pdf
